# Supplementary material for: MAGa: Monoclonal Autoimmune Gammopathies
Source: Cancers (Basel). 2026 May 28;18(11):1770. doi: 10.3390/cancers18111770 (PMC13255662; doi:10.3390/cancers18111770)
Supplement: Supplementary file 1 [file cancers-18-01770-s001.zip]

Archive with 1 entries (1 files):
- cancers-4307822-supplementary.pdf
